# Supplementary material for: 5′-fluoro(di)phosphate-labeled oligonucleotides are versatile molecular probes for studying nucleic acid secondary structure and interactions by 19F NMR
Source: Nucleic Acids Res. 2020 Jun 9;48(15):8209–24. doi: 10.1093/nar/gkaa470 (PMC7470941; doi:10.1093/nar/gkaa470)
Supplement: gkaa470_Supplemental_Files [file gkaa470_supplemental_files.zip]

Archive with 2 entries (2 files):
- Supplementary Information 1 - Figures and Tables.pdf
- Supplementary Information 2 - HPLC, HRMS and 19F spectra.pdf
